# Supplementary material for: Cross-cultural adaptation, validity, and reliability of the Nepali version of the Exercise Adherence Rating Scale: a methodological study
Source: Health Qual Life Outcomes. 2020 Oct 7;18:328. doi: 10.1186/s12955-020-01588-6 (PMC7538843; doi:10.1186/s12955-020-01588-6)
Supplement: Supplementary file 2 — Additional file 2. Dataset. [file 12955_2020_1588_MOESM2_ESM.xlsx]

## Sheet: Sheet1
Code	Group	Age	Gender	EARS_B_1	EARS_B_2	EARS_B_3	EARS_B_4	EARS_B_5	EARS_B_6	Total_B	Ex_Adherence	EARS_C_1	EARS_C_2	EARS_C_3	EARS_C_4	EARS_C_5	EARS_C_6	EARS_C_7	EARS_C_8	EARS_C_9	EARS_C_10	Total_C
1	1	38	2	3	1	1	3	3	3	14	1	3	3	1	3	3	3	0	1	4	4	25
2	1	41	2	2	1	4	4	1	4	16	2	1	1	1	3	0	3	3	1	0	4	17
3	1	55	2	3	3	1	1	1	2	11	2	3	1	1	3	3	0	3	4	1	1	20
4	1	49	1	4	4	2	3	4	3	20	1	4	3	1	3	2	3	3	2	0	4	25
5	1	50	2	4	4	2	4	4	3	21	1	4	3	0	4	0	4	4	4	0	4	27
6	1	33	2	3	4	3	3	3	3	19	1	4	4	1	3	2	3	3	1	0	4	25
7	1	35	1	1	1	1	0	0	0	3	2	1	1	1	0	3	0	0	4	0	4	14
8	1	45	2	3	4	3	3	4	3	20	1	4	4	1	3	3	3	3	1	0	4	26
9	1	40	2	3	4	3	3	4	3	20	2	4	4	1	3	3	3	3	1	0	4	26
10	1	31	2	3	4	4	3	4	3	21	1	4	4	1	3	2	3	3	1	0	4	25
11	2	29	2	3	4	4	3	4	3	21	1	4	4	4	3	3	3	2	4	4	4	35
12	2	23	1	0	0	0	0	0	0	0	2	1	1	2	0	0	0	0	4	0	0	8
13	2	20	2	4	1	1	3	3	3	15	2	1	4	0	1	3	3	0	0	1	3	16
14	2	55	1	4	1	1	3	3	2	14	2	4	4	1	4	4	4	4	1	1	4	31
15	2	56	2	4	2	2	4	4	4	20	1	2	0	3	4	4	4	4	0	0	4	25
16	2	31	1	4	4	4	4	4	4	24	1	4	4	4	4	4	4	4	0	3	4	35
17	1	18	1	0	0	0	0	0	0	0	2	2	2	2	2	2	1	1	0	0	1	13
18	1	35	2	3	3	3	3	4	3	19	2	4	4	3	3	2	3	3	1	1	4	28
